# Supplementary material for: Development of Binder-Free Three-Dimensional Honeycomb-like Porous Ternary Layered Double Hydroxide-Embedded MXene Sheets for Bi-Functional Overall Water Splitting Reactions
Source: Nanomaterials (Basel). 2022 Aug 22;12(16):2886. doi: 10.3390/nano12162886 (PMC9412967; doi:10.3390/nano12162886)
Supplement: Supplementary file 1 [file nanomaterials-12-02886-s001.zip]

Archive with 1 entries (1 files):
- nanomaterials-1873765-supplementary.pdf
